# Supplementary material for: High-density genetic map construction and identification of loci controlling flower-type traits in Chrysanthemum (Chrysanthemum × morifolium Ramat.)
Source: Hortic Res. 2020 Jul 1;7:108. doi: 10.1038/s41438-020-0333-1 (PMC7326996; doi:10.1038/s41438-020-0333-1)
Supplement: Supplementary file 5 — Supplementary Table 5 [file 41438_2020_333_MOESM5_ESM.xls]

## Sheet: sheet1
Supplementary Table 5 The mapping data overview based on the genome sequences of Chrysanthemum seticuspe
Sample	Total Reads	Properly Mapped Reads	Properly Mapped Rate
The male parent	37242880	28535308	0.7662
The female parent	36009546	26511442	0.7362
Offspring1	13018072	9696568	0.7449
Offspring2	10621256	7919476	0.7456
Offspring3	16282992	12179282	0.748
Offspring4	12398966	9119048	0.7355
Offspring5	14220826	10597076	0.7452
Offspring6	14888306	11016786	0.74
Offspring7	13805214	10241138	0.7418
Offspring8	13823992	10287976	0.7442
Offspring9	12764746	9495364	0.7439
Offspring10	14687218	10930922	0.7442
Offspring11	13430778	9962382	0.7418
Offspring12	13929566	10477336	0.7522
Offspring13	13618546	10145078	0.7449
Offspring14	19307738	14380846	0.7448
Offspring15	17600490	13143034	0.7467
Offspring16	14643492	10848546	0.7408
Offspring17	14418552	10754568	0.7459
Offspring18	14404172	10747800	0.7462
Offspring19	17312374	13003930	0.7511
Offspring20	15513702	11619464	0.749
Offspring21	15431034	11410880	0.7395
Offspring22	17652038	13110460	0.7427
Offspring23	13204310	9823464	0.744
Offspring24	17399064	12909188	0.7419
Offspring25	12162662	9057756	0.7447
Offspring26	13783752	10286798	0.7463
Offspring27	12778042	9499750	0.7434
Offspring28	12369540	9157008	0.7403
Offspring29	16840182	12605354	0.7485
Offspring30	13233168	9847660	0.7442
Offspring31	14763022	10913534	0.7392
Offspring32	15436932	11626072	0.7531
Offspring33	17023754	12578372	0.7389
Offspring34	17044386	12775794	0.7496
Offspring35	17631818	13076340	0.7416
Offspring36	14668298	11036594	0.7524
Offspring37	16636268	12417638	0.7464
Offspring38	13069714	9810478	0.7506
Offspring39	14131336	10608930	0.7507
Offspring40	15337282	11449834	0.7465
Offspring41	10525616	7676764	0.7293
Offspring42	10097844	7371008	0.73
Offspring43	18502136	14553246	0.7866
Offspring44	9943506	7788582	0.7833
Offspring45	11498070	8370758	0.728
Offspring46	10270068	7516562	0.7319
Offspring47	11106350	8397252	0.7561
Offspring48	9129108	7022332	0.7692
Offspring49	8683894	6972502	0.8029
Offspring50	10326482	8157504	0.79
Offspring51	9444964	7300470	0.7729
Offspring52	11268504	8229698	0.7303
Offspring53	12305528	9345496	0.7595
Offspring54	11099316	8159012	0.7351
Offspring55	8956018	6672688	0.7451
Offspring56	9516482	7074546	0.7434
Offspring57	10180524	7600938	0.7466
Offspring58	10362676	7668082	0.74
Offspring59	11003930	8100804	0.7362
Offspring60	10576186	7827422	0.7401
Offspring61	14488012	10590876	0.731
Offspring62	10488176	7769924	0.7408
Offspring63	14197180	10056730	0.7084
Offspring64	12839270	9408518	0.7328
Offspring65	15265368	11244624	0.7366
Offspring66	14021098	10262852	0.732
Offspring67	13931640	10281072	0.738
Offspring68	12663562	9390254	0.7415
Offspring69	14628038	10705298	0.7318
Offspring70	12478662	9406488	0.7538
Offspring71	13592188	9999568	0.7357
Offspring72	9832394	7228034	0.7351
Offspring73	13474784	9927448	0.7367
Offspring74	14934120	10981064	0.7353
Offspring75	11864698	8782570	0.7402
Offspring76	15143498	11171348	0.7377
Offspring77	15704368	11699932	0.745
Offspring78	11946800	8846996	0.7405
Offspring79	13298596	10020618	0.7535
Offspring80	12191868	9008766	0.7389
Offspring81	14694388	10771962	0.7331
Offspring82	11557800	8922538	0.772
Offspring83	11944112	8954648	0.7497
Offspring84	20305392	16926746	0.8336
Offspring85	12325084	9352374	0.7588
Offspring86	11060672	8050098	0.7278
Offspring87	11114860	8094658	0.7283
Offspring88	9828808	7604526	0.7737
Offspring89	9775014	7372602	0.7542
Offspring90	10110172	7583246	0.7501
Offspring91	8943434	6785738	0.7587
Offspring92	9716444	7683826	0.7908
Offspring93	10581972	7698632	0.7275
Offspring94	11493092	8361270	0.7275
Offspring95	10367110	7571702	0.7304
Offspring96	10513780	7711076	0.7334
Offspring97	9231950	7142400	0.7737
Offspring98	13850664	10103138	0.7294
Offspring99	11333376	8306642	0.7329
Offspring100	10858142	7837276	0.7218
Offspring101	11232426	8167188	0.7271
Offspring102	9796790	7223704	0.7374
Offspring103	9859534	7246562	0.735
Offspring104	9666446	7511510	0.7771
Offspring105	8939182	6885230	0.7702
Offspring106	12004580	8800254	0.7331
Offspring107	8841016	6537416	0.7394
Offspring108	9617632	7134922	0.7419
Offspring109	9036072	6642390	0.7351
Offspring110	14879210	10960970	0.7367
Offspring111	12355426	9035872	0.7313
Offspring112	14544974	10755702	0.7395
Offspring113	17120518	12576792	0.7346
Offspring114	15500244	11297922	0.7289
Offspring115	16474494	11956168	0.7257
Offspring116	14672152	10796518	0.7359
Offspring117	14741438	10789352	0.7319
Offspring118	14280754	10458622	0.7324
Offspring119	13467620	9877098	0.7334
Offspring120	15220226	11168728	0.7338
Offspring121	17215228	12741452	0.7401
Offspring122	15783196	11625044	0.7365
Offspring123	15813708	11676476	0.7384
Offspring124	12568174	9270354	0.7376
Offspring125	12834802	9423752	0.7342
Offspring126	15757422	11636408	0.7385
Offspring127	22287522	16503992	0.7405
Offspring128	14251238	10467590	0.7345
Offspring129	16241502	11867514	0.7307
Offspring130	14409602	10646762	0.7389
Offspring131	14044074	10272888	0.7315
Offspring132	18022380	13257416	0.7356
Offspring133	13534236	9969518	0.7366
Offspring134	15641262	11565894	0.7394
Offspring135	17575538	13035624	0.7417
Offspring136	16840248	12380694	0.7352
Offspring137	12054274	8766886	0.7273
Offspring138	13486292	9897120	0.7339
Offspring139	12278196	8972430	0.7308
Offspring140	13389512	9792196	0.7313
Offspring141	16414002	11923686	0.7264
Offspring142	16053206	11707078	0.7293
Offspring143	16013366	11604276	0.7247
Offspring144	14008550	10225684	0.73
Offspring145	16327014	11971772	0.7332
Offspring146	15236294	11195106	0.7348
Offspring147	15435072	11317132	0.7332
Offspring148	16278048	11893038	0.7306
Offspring149	15740998	11573194	0.7352
Offspring150	15916878	11569406	0.7269
Offspring151	11545688	8391794	0.7268
Offspring152	13956980	10221476	0.7324
Offspring153	16074218	11752862	0.7312
Offspring154	15651086	11391874	0.7279
Offspring155	13706240	10020784	0.7311
Offspring156	9735028	7104170	0.7298
Offspring157	12073474	8688712	0.7197
Offspring158	8681462	6331214	0.7293
Offspring159	12222226	8857396	0.7247
Offspring160	12978222	9536932	0.7348
Offspring161	14736376	10771608	0.731
Offspring162	14061322	10265286	0.73
Offspring163	13773960	10036022	0.7286
Offspring164	12960876	9398560	0.7251
Offspring165	13905148	10091082	0.7257
Offspring166	11176694	8107916	0.7254
Offspring167	12942718	9414118	0.7274
Offspring168	22787392	16621352	0.7294
Offspring169	13928432	10015686	0.7191
Offspring170	10423894	7522720	0.7217
Offspring171	11159100	8157332	0.731
Offspring172	11667286	8448060	0.7241
Offspring173	9186842	6665074	0.7255
Offspring174	13172606	9559234	0.7257
Offspring175	10408244	7592904	0.7295
Offspring176	15329850	11152988	0.7275
Offspring177	13705384	10031150	0.7319
Offspring178	16613382	12181838	0.7333
Offspring179	19296296	14087230	0.73
Offspring180	15867390	11755398	0.7409
Offspring181	14877098	10934602	0.735
Offspring182	14720308	10569682	0.718
Offspring183	16410304	12037930	0.7336
Offspring184	15191522	11216014	0.7383
Offspring185	17702064	13003494	0.7346
Offspring186	12601190	9444398	0.7495
Offspring187	9344582	6962362	0.7451
Offspring188	12720024	9538396	0.7499
Offspring189	14710838	10766068	0.7318
Offspring190	14354982	10650796	0.742
Offspring191	14946990	10994856	0.7356
Offspring192	12103674	8874232	0.7332
Offspring193	15657612	11543020	0.7372
Offspring194	14356448	10596942	0.7381
Offspring195	16607500	12250646	0.7377
Offspring196	11774250	8763222	0.7443
Offspring197	12390952	9065506	0.7316
Offspring198	10016782	7437438	0.7425
Offspring199	14037976	10431952	0.7431
Offspring200	12017870	8972106	0.7466
Offspring201	13914544	10209620	0.7337
Offspring202	15517752	11352064	0.7316
Offspring203	16126786	11897682	0.7378
Offspring204	11446632	8490438	0.7417
Offspring205	15104330	11085372	0.7339
Offspring206	15386678	11308476	0.735
Offspring207	12556556	9380598	0.7471
Offspring208	16038404	11807906	0.7362
Offspring209	11426824	8320764	0.7282
Offspring210	14972904	11047512	0.7378
Offspring211	30826804	22863760	0.7417
Offspring212	9342440	6785870	0.7263
Offspring213	9148480	6675524	0.7297
Offspring214	6843746	4951458	0.7235
Offspring215	9324358	6801884	0.7295
Offspring216	7608614	5522150	0.7258
Offspring217	9141934	6670372	0.7296
Offspring218	9051294	6581668	0.7272
Offspring219	9627856	6987754	0.7258
Offspring220	11182418	8150484	0.7289
Offspring221	11101474	8103586	0.73
Offspring222	6899708	4996104	0.7241
Offspring223	6807114	4958300	0.7284
Offspring224	8856578	6440040	0.7271
Offspring225	11105444	8057576	0.7256
Offspring226	9045848	6601992	0.7298
Offspring227	8356884	6106140	0.7307
Offspring228	7359268	5316588	0.7224
Offspring229	9843922	7230490	0.7345
Offspring230	13873560	10142600	0.7311
Offspring231	7097790	5133870	0.7233
Offspring232	9301634	6838020	0.7351
Offspring233	11715612	8673466	0.7403
Offspring234	8945754	6558312	0.7331
Offspring235	6797654	4944624	0.7274
Offspring236	10331620	7560380	0.7318
Offspring237	9508882	6985078	0.7346
Offspring238	10528604	7665400	0.7281
Offspring239	11145282	8154532	0.7317
Offspring240	8207208	6040112	0.736
Offspring241	9176380	6729404	0.7333
Offspring242	11253980	8238692	0.7321
Offspring243	10427548	7655542	0.7342
Offspring244	9301790	6746948	0.7253
Offspring245	11694152	8619282	0.7371
Offspring246	18842620	13777102	0.7312
Offspring247	13159936	9715268	0.7382
Offspring248	14037664	10300208	0.7338
Offspring249	12404782	8984734	0.7243
Offspring250	9642418	7074144	0.7336
Offspring251	10613704	7787172	0.7337
Offspring252	9368588	6880604	0.7344
Offspring253	12939300	9469926	0.7319
Offspring254	11937434	8778914	0.7354
Offspring255	13550058	9954754	0.7347
Offspring256	11290032	8310298	0.7361
Offspring257	9225958	6711958	0.7275
Offspring258	11720676	8584762	0.7324
Offspring259	21087514	15392976	0.73
Offspring260	15063546	10993930	0.7298
Offspring261	15133110	10988392	0.7261
Offspring262	15756858	11307168	0.7176
Offspring263	5675472	4103048	0.7229
Offspring264	18197952	13416878	0.7373
Offspring265	13729372	9979134	0.7268
Offspring266	13071488	9514658	0.7279
Offspring267	14939002	10853684	0.7265
Offspring268	13868808	10113296	0.7292
Offspring269	15229630	11085436	0.7279
Offspring270	17507628	12752430	0.7284
Offspring271	16698562	12067938	0.7227
Offspring272	14719080	10692444	0.7264
Offspring273	12957470	9422760	0.7272
Offspring274	13723824	9980040	0.7272
Offspring275	12926420	9356974	0.7239
Offspring276	12941028	9476498	0.7323
Offspring277	13692182	9953500	0.7269
Offspring278	18479020	13413332	0.7259
Offspring279	14058638	10155356	0.7224
Offspring280	13933320	10247136	0.7354
Offspring281	11728216	8570948	0.7308
Offspring282	12238786	9012014	0.7363
Offspring283	11171148	8138730	0.7285
Offspring284	13847466	10249494	0.7402
Offspring285	13855568	10163684	0.7335
Offspring286	12919088	9492520	0.7348
Offspring287	13501006	10009862	0.7414
Offspring288	13006236	9547892	0.7341
Offspring289	12609510	9215960	0.7309
Offspring290	16118820	11505726	0.7138
Offspring291	12448548	9103616	0.7313
Offspring292	10229272	7464130	0.7297
Offspring293	13249298	9828886	0.7418
Offspring294	12215130	9029896	0.7392
Offspring295	14250980	10330814	0.7249
Offspring296	11316320	8202938	0.7249
Offspring297	12103874	8830410	0.7296
Offspring298	10410346	7538910	0.7242
Offspring299	15154368	11007272	0.7263
Offspring300	10462516	7777548	0.7434
Offspring301	13760032	10327030	0.7505
Offspring302	12623428	9356466	0.7412
Offspring303	13650908	10135082	0.7424
Offspring304	12840084	9474074	0.7379
Offspring305	16793458	12381790	0.7373
Average	1.32502e+07	9.77042e+06	0.737146
