# Supplementary material for: High-density genetic map construction and identification of loci controlling flower-type traits in Chrysanthemum (Chrysanthemum × morifolium Ramat.)
Source: Hortic Res. 2020 Jul 1;7:108. doi: 10.1038/s41438-020-0333-1 (PMC7326996; doi:10.1038/s41438-020-0333-1)
Supplement: Supplementary file 6 — Supplementary Table 6 [file 41438_2020_333_MOESM6_ESM.xls]

## Sheet: Correlation coefficient
Supplementary Table 6 The collinearity analysis between the high-densty genetic map and the genome of Chrysanthemum seticuspe
Linkage Map	Scaffold	Spearman Correlation Coefficient	Marker Numbers
LG01	Cse_sc031978.1	0	3
LG01	Cse_sc030822.1	0.5	3
LG02	Cse_sc022171.1	0.5	3
LG02	Cse_sc008350.1	0.5	3
LG02	Cse_sc012663.1	0.2	4
LG02	Cse_sc024124.1	0.632456	4
LG02	Cse_sc030446.1	0.866025	3
LG02	Cse_sc007020.1	0.866025	3
LG02	Cse_sc014908.1	0.816497	4
LG02	Cse_sc016779.1	0.894427	4
LG02	Cse_sc208708.1	0.447214	4
LG02	Cse_sc004296.1	0.258199	4
LG02	Cse_sc000072.1	1	3
LG02	Cse_sc003402.1	0	3
LG03	Cse_sc035645.1	0.866025	3
LG03	Cse_sc282208.1	0.866025	3
LG04	Cse_sc011454.1	0.866025	3
LG04	Cse_sc015099.1	0.866025	3
LG05	Cse_sc012596.1	0.408248	7
LG05	Cse_sc023326.1	0.5	3
LG05	Cse_sc006254.1	0.894427	5
LG05	Cse_sc002587.1	0.866025	3
LG05	Cse_sc028229.1	0	3
LG05	Cse_sc015779.1	0.632456	4
LG05	Cse_sc022269.1	0.258199	4
LG05	Cse_sc011123.1	0.866025	3
LG05	Cse_sc023999.1	0.676123	6
LG06	Cse_sc001949.1	0.5	3
LG06	Cse_sc019153.1	0.75	6
LG07	Cse_sc012127.1	0.258199	4
LG07	Cse_sc007344.1	0	3
LG07	Cse_sc050314.1	0	3
LG07	Cse_sc001150.1	0.111803	5
LG07	Cse_sc001849.1	0.774597	4
LG08	Cse_sc040986.1	0	4
LG08	Cse_sc025601.1	0.4	4
LG09	Cse_sc007263.1	0.4	4
LG09	Cse_sc006243.1	0.866025	3
LG10	Cse_sc007397.1	0	3
LG10	Cse_sc033939.1	0	3
LG11	Cse_sc007339.1	0.288675	5
LG11	Cse_sc005340.1	0.105409	4
LG12	Cse_sc037939.1	0.111803	5
LG12	Cse_sc037905.1	0.866025	3
LG12	Cse_sc025798.1	0.866025	3
LG12	Cse_sc008931.1	0.894427	4
LG13	Cse_sc003401.1	0.774597	4
LG13	Cse_sc026200.1	0.866025	5
LG13	Cse_sc001863.1	0.866025	3
LG13	Cse_sc003344.1	0	3
LG13	Cse_sc024965.1	0.492805	6
LG13	Cse_sc000473.1	0	3
LG13	Cse_sc020449.1	0	3
LG14	Cse_sc020095.1	0.866025	3
LG14	Cse_sc000009.1	0.439941	6
LG14	Cse_sc020335.1	0.894427	4
LG14	Cse_sc001970.1	0.866025	3
LG14	Cse_sc040188.1	0.866025	3
LG15	Cse_sc004527.1	0.316228	5
LG16	Cse_sc276578.1	0.5	3
LG16	Cse_sc295830.1	0.8	4
LG16	Cse_sc001639.1	0.210819	4
LG16	Cse_sc016448.1	0.866025	3
LG16	Cse_sc012490.1	0.5	3
LG17	Cse_sc025644.1	0.258199	4
LG17	Cse_sc020526.1	0.5	3
LG18	Cse_sc000233.1	0.288675	5
LG18	Cse_sc031190.1	0.223607	5
LG19	Cse_sc004395.1	0.353553	5
LG19	Cse_sc002167.1	1	3
LG19	Cse_sc002082.1	0.774597	4
LG20	Cse_sc032049.1	0.5	3
LG20	Cse_sc001522.1	1	3
LG20	Cse_sc000078.1	0.632456	4
LG20	Cse_sc001844.1	0.707107	5
LG20	Cse_sc007687.1	0.447214	4
LG20	Cse_sc024165.1	0.8	4
LG20	Cse_sc000012.1	0	3
LG20	Cse_sc005697.1	0.866025	3
LG20	Cse_sc005933.1	0.115954	6
LG21	Cse_sc000070.1	1	3
LG21	Cse_sc001891.1	0.866025	3
LG21	Cse_sc009969.1	0.948683	4
LG21	Cse_sc027185.1	0	3
LG21	Cse_sc024977.1	0.866025	3
LG22	Cse_sc041123.1	0.316228	4
LG22	Cse_sc180517.1	0.447214	4
LG23	Cse_sc019387.1	0.4	4
LG23	Cse_sc024423.1	0	3
LG23	Cse_sc015112.1	0.866025	3
LG24	Cse_sc022617.1	0.737865	4
LG24	Cse_sc003571.1	0.223607	5
LG24	Cse_sc019231.1	0.5	3
LG24	Cse_sc011760.1	0.447214	5
LG24	Cse_sc032646.1	0.866025	3
LG25	Cse_sc069212.1	0	3
LG25	Cse_sc007920.1	0.866025	3
LG25	Cse_sc020358.1	0.866025	3
LG25	Cse_sc005144.1	0.544331	4
LG25	Cse_sc009325.1	0.220588	6
LG25	Cse_sc326417.1	0	3
LG25	Cse_sc012265.1	0.105409	4
LG25	Cse_sc010987.1	0	3
LG26	Cse_sc010769.1	0.866025	3
LG26	Cse_sc002030.1	0.5	3
LG26	Cse_sc034274.1	0.866025	3
LG27	Cse_sc002916.1	0.447214	4
LG27	Cse_sc027891.1	0.866025	3
Note: The SNP marker sequences of the genetic map were aligned to the Japanese chrysanthemum genome using BLAST software (e value <1E-5), the alignment results were extracted, and the Spearman correlation coefficient between the genetic map and each related scaffold were calculated and only if more than three markers aligned onto a single scaffold were reserved.
