# Supplementary material for: High-density genetic map construction and identification of loci controlling flower-type traits in Chrysanthemum (Chrysanthemum × morifolium Ramat.)
Source: Hortic Res. 2020 Jul 1;7:108. doi: 10.1038/s41438-020-0333-1 (PMC7326996; doi:10.1038/s41438-020-0333-1)
Supplement: Supplementary file 7 — Supplementary Table 7 [file 41438_2020_333_MOESM7_ESM.xlsx]

## Sheet: List of primers
Name	F1	F2	R1	Sequence	Mutation
BSNP1	GAAGGTCGGAGTCAACGGATTCGTCAACTTATGGTTAGTAAACCATG	GAAGGTGACCAAGTTCATGCTCGTCAACTTATGGTTAGTAAACCATC	GCATCCATGTCGAAGATTCG	ATATGAAAAGAAATAACTAAAACTATACCACTGTTGGTCGTCAACTTATGGTTAGTAAACCAT[G/C]TACTTCGTTTGCGAATCTTCGACATGGATGCTTAAG	G/C
BSNP2	GAAGGTCGGAGTCAACGGATTAAATGATGGCGGTTCAACTG	GAAGGTGACCAAGTTCATGCTGAAATGATGGCGGTTCAACTA	TTGGATTGATAGTGTTCAGGTATTC	ACACATACAAAAGTACAGACCATGCCGTCCCTGCAGGAAATGATGGCGGTTCAACT[G/A]AACTACTGTATCCAATAGAATACCTGAACACTATCAATCCAAC	G/A
BSNP3	GAAGGTCGGAGTCAACGGATTATTATGGCACTCAAGCAAAAAG	GAAGGTGACCAAGTTCATGCTATTATGGCACTCAAGCAAAAAA	GAGTTTGATTACTACATTAAAGCTTAGG	ATTTTTTCCAGCGCAAAAAGCATTATGGCACTCAAGCAAAAA[G/A]GAATGCAAGCAATAAAATATTCCTAAAATCCTAAGCTTTAATGTAGTAATCAAACTC	G/A
BSNP4	GAAGGTCGGAGTCAACGGATTTTCCCATAGGCAACGATGGT	GAAGGTGACCAAGTTCATGCTTCCCATAGGCAACGATGGC	CATAGAATTTAAATAATCCGTTGGG	TCTGAGTTTTATAACAGCGTGGATGACGCGATTCCCATAGGCAACGATGG[T/C]GGTGCTTCAGAGTTGTTATACCCAACGGATTATTTAAATTCTATGAATT	T/C
BSNP5	GAAGGTCGGAGTCAACGGATTCAAAAAATGACCTGAGTCGTCT	GAAGGTGACCAAGTTCATGCTAAAAAATGACCTGAGTCGTCG	GCTCACAACGGTGTCCAAAC	TGTGAATAGGCATGACGCCGTCACTTGTTAGGACCAAAAAATGACCTGAGTCGTC[T/G]CTTGAGAAAGTTTGGACACCGTTGTGAGCGACGACGTCGCCCTT	T/G
BSNP6	GAAGGTCGGAGTCAACGGATTCTTTCTCAAGCGACGGCTC	GAAGGTGACCAAGTTCATGCTCTTTCTCAAGCGACGGCTT	ACGCCGTCACTTGTTAGGAC	TGGCGACGCCATTGCTCACAACGGGGTCCAAACTTTCTCAAGCGACGGCT[C/T]AGGTCATTTTTTGGTCCTAACAAGTGACGGCGTCACGCCTATTTTCATC	C/T
BSNP7	GAAGGTCGGAGTCAACGGATTTTACACCGAACTTGTGAATTCTAAC	GAAGGTGACCAAGTTCATGCTTACACCGAACTTGTGAATTCTAAA	ACGAACGTGGCACACTATTAAC	AAACATTTGCATTACACCGAACTTGTGAATTCTAA[C/A]CGCAGTGGCATTAAAAAAACAGTTTCTAAGGTTAATAGTGTGCCACGTTCGTTGCACCTTTTTT	C/A
BSNP8	GAAGGTCGGAGTCAACGGATTTATCCTCAATAATATCATATTCCATATAC	GAAGGTGACCAAGTTCATGCTTATCCTCAATAATATCATATTCCATATAA	CGGTTCAAACTCCTTGTTTAAC	AACTTGTTTCCATCATAATAATGATATAATATCCTCAATAATATCATATTCCATATA[C/A]AAATTTGTTAAACAAGGAGTTTGAACCGCCGCGTTACAGCGG	C/A
BSNP9	GAAGGTCGGAGTCAACGGATTTCTCCTTGATATGAGAGGTAAGAGA	GAAGGTGACCAAGTTCATGCTCTCCTTGATATGAGAGGTAAGAGG	CCACCTTTTCATTCACAAACTC	TTTTTTGGATTAATTAAATGTCAATGTAGTAGTCTCCTTGATATGAGAGGTAAGAG[A/G]CTAGCTAGAGAGTGTTTGAGTTTGTGAATGAAAAGGTGGTGTG	A/G
BSNP10	GAAGGTCGGAGTCAACGGATTATTTGGTTGTTGAAGAAATGTGA	GAAGGTGACCAAGTTCATGCTATTTGGTTGTTGAAGAAATGTGT	GACCTTAACCGATCAAAAGTTG	TAAACCCATTGAATGGTCATTTGGTTGTTGAAGAAATGTG[A/T]GACTGAAAAATCTTGTTCTCAATTGTAGATTACAACTTTTGATCGGTTAAGGTCATGGA	A/T
BSNP11	GAAGGTCGGAGTCAACGGATTTCGATATACACTCTCACTCTAACGTAT	GAAGGTGACCAAGTTCATGCTTCGATATACACTCTCACTCTAACGTAG	GAAAACCCTACCTGAAGAAGTTG	GTTCATATTCGATATACACTCTCACTCTAACGTA[T/G]CGTCTTCTCATTGCCTTTTCTTTCTCCAGAAGCAACCGACAACTTCTTCAGGTAGGGTTTTCAGA	T/G
BSNP12	GAAGGTCGGAGTCAACGGATTTAATAGTTCTACATGCACCCAATC	GAAGGTGACCAAGTTCATGCTTAATAGTTCTACATGCACCCAATG	ATCGAAGAAATCATATTTTATTGTTAG	CAATTTTCAACAATTTAATAGTTCTACATGCACCCAAT[C/G]TGAATTTAAGTTTATTATTATTATACTAACAATAAAATATGATTTCTTCGATTTTTCCTAA	C/G
BSNP13	GAAGGTCGGAGTCAACGGATTTTGTTGAGAGGTGTTGTATGAGC	GAAGGTGACCAAGTTCATGCTGATTGTTGAGAGGTGTTGTATGAGT	GTAGACTTGGTATAGGTGGACAACA	GTGTGTAATATACCGAGGGACCACTGAATGTATTTGTTGATTGTTGAGAGGTGTTGTATGAG[C/T]CAGTAACATGTTGTCCACCTATACCAAGTCTACCCAA	C/T
BSNP14	GAAGGTCGGAGTCAACGGATTTGAAGAAAATACATCCTTTTACTCG	GAAGGTGACCAAGTTCATGCTTTGAAGAAAATACATCCTTTTACTCA	TTGATGATACCCTTTATAGGCATC	TCGCCGGTGGAAGTCGCAGGTATTGAAGAAAATACATCCTTTTACTC[G/A]GATCAAGGTACGTTCTTTCTGGATGCCTATAAAGGGTATCATCAAGTGCAAA	G/A
BSNP15	GAAGGTCGGAGTCAACGGATTAATTGCCAAATTGCATGTGA	GAAGGTGACCAAGTTCATGCTATTGCCAAATTGCATGTGC	ACTTATCAGCATCGGTTGTAACAC	ATTGGCGAATCTGTTTCTAAGCTAAGATAAAGGGCTGGTTTTAATTGCCAAATTGCATGTG[A/C]ATTAAAATACTATGTGTTACAACCGATGCTGATAAGTT	A/C
BSNP16	GAAGGTCGGAGTCAACGGATTGTTATGTCATGTTGATGCTACTTCTA	GAAGGTGACCAAGTTCATGCTTTATGTCATGTTGATGCTACTTCTG	ACTTCATTGAATTTCTCAATAGCAG	CACAAAAATGCTTTGCAAATGATCTATTGGTGTTATGTCATGTTGATGCTACTTCT[A/G]TTAATGTCATTAAGACTGCTATTGAGAAATTCAATGAAGTATC	A/G

## Sheet: Primer synthesis sheet
		The number of bases	sum
BSNP1F1	GAAGGTCGGAGTCAACGGATTCGTCAACTTATGGTTAGTAAACCATG	47	1796
BSNP1F2	GAAGGTGACCAAGTTCATGCTCGTCAACTTATGGTTAGTAAACCATC	47
BSNP1R1	GCATCCATGTCGAAGATTCG	20
BSNP2F1	GAAGGTCGGAGTCAACGGATTAAATGATGGCGGTTCAACTG	41
BSNP2F2	GAAGGTGACCAAGTTCATGCTGAAATGATGGCGGTTCAACTA	42
BSNP2R1	TTGGATTGATAGTGTTCAGGTATTC	25
BSNP3F1	GAAGGTCGGAGTCAACGGATTATTATGGCACTCAAGCAAAAAG	43
BSNP3F2	GAAGGTGACCAAGTTCATGCTATTATGGCACTCAAGCAAAAAA	43
BSNP3R1	GAGTTTGATTACTACATTAAAGCTTAGG	28
BSNP4F1	GAAGGTCGGAGTCAACGGATTTTCCCATAGGCAACGATGGT	41
BSNP4F2	GAAGGTGACCAAGTTCATGCTTCCCATAGGCAACGATGGC	40
BSNP4R1	CATAGAATTTAAATAATCCGTTGGG	25
BSNP5F1	GAAGGTCGGAGTCAACGGATTCAAAAAATGACCTGAGTCGTCT	43
BSNP5F2	GAAGGTGACCAAGTTCATGCTAAAAAATGACCTGAGTCGTCG	42
BSNP5R1	GCTCACAACGGTGTCCAAAC	20
BSNP6F1	GAAGGTCGGAGTCAACGGATTCTTTCTCAAGCGACGGCTC	40
BSNP6F2	GAAGGTGACCAAGTTCATGCTCTTTCTCAAGCGACGGCTT	40
BSNP6R1	ACGCCGTCACTTGTTAGGAC	20
BSNP7F1	GAAGGTCGGAGTCAACGGATTTTACACCGAACTTGTGAATTCTAAC	46
BSNP7F2	GAAGGTGACCAAGTTCATGCTTACACCGAACTTGTGAATTCTAAA	45
BSNP7R1	ACGAACGTGGCACACTATTAAC	22
BSNP8F1	GAAGGTCGGAGTCAACGGATTTATCCTCAATAATATCATATTCCATATAC	50
BSNP8F2	GAAGGTGACCAAGTTCATGCTTATCCTCAATAATATCATATTCCATATAA	50
BSNP8R1	CGGTTCAAACTCCTTGTTTAAC	22
BSNP9F1	GAAGGTCGGAGTCAACGGATTTCTCCTTGATATGAGAGGTAAGAGA	46
BSNP9F2	GAAGGTGACCAAGTTCATGCTCTCCTTGATATGAGAGGTAAGAGG	45
BSNP9R1	CCACCTTTTCATTCACAAACTC	22
BSNP10F1	GAAGGTCGGAGTCAACGGATTATTTGGTTGTTGAAGAAATGTGA	44
BSNP10F2	GAAGGTGACCAAGTTCATGCTATTTGGTTGTTGAAGAAATGTGT	44
BSNP10R1	GACCTTAACCGATCAAAAGTTG	22
BSNP11F1	GAAGGTCGGAGTCAACGGATTTCGATATACACTCTCACTCTAACGTAT	48
BSNP11F2	GAAGGTGACCAAGTTCATGCTTCGATATACACTCTCACTCTAACGTAG	48
BSNP11R1	GAAAACCCTACCTGAAGAAGTTG	23
BSNP12F1	GAAGGTCGGAGTCAACGGATTTAATAGTTCTACATGCACCCAATC	45
BSNP12F2	GAAGGTGACCAAGTTCATGCTTAATAGTTCTACATGCACCCAATG	45
BSNP12R1	ATCGAAGAAATCATATTTTATTGTTAG	27
BSNP13F1	GAAGGTCGGAGTCAACGGATTTTGTTGAGAGGTGTTGTATGAGC	44
BSNP13F2	GAAGGTGACCAAGTTCATGCTGATTGTTGAGAGGTGTTGTATGAGT	46
BSNP13R1	GTAGACTTGGTATAGGTGGACAACA	25
BSNP14F1	GAAGGTCGGAGTCAACGGATTTGAAGAAAATACATCCTTTTACTCG	46
BSNP14F2	GAAGGTGACCAAGTTCATGCTTTGAAGAAAATACATCCTTTTACTCA	47
BSNP14R1	TTGATGATACCCTTTATAGGCATC	24
BSNP15F1	GAAGGTCGGAGTCAACGGATTAATTGCCAAATTGCATGTGA	41
BSNP15F2	GAAGGTGACCAAGTTCATGCTATTGCCAAATTGCATGTGC	40
BSNP15R1	ACTTATCAGCATCGGTTGTAACAC	24
BSNP16F1	GAAGGTCGGAGTCAACGGATTGTTATGTCATGTTGATGCTACTTCTA	47
BSNP16F2	GAAGGTGACCAAGTTCATGCTTTATGTCATGTTGATGCTACTTCTG	46
BSNP16R1	ACTTCATTGAATTTCTCAATAGCAG	25

## Sheet: Primer information
Name	ID	SNP markers	SNP markers（Array）	Physical Map	Position	SENSE1	VIC	SENSE1-VIC	SENSE2	FAM	SENSE2-FAM	ANTI	Sequence	Mutation	Designer
MaSNP301	301			1	275153	CGTCAACTTATGGTTAGTAAACCATG	GAAGGTCGGAGTCAACGGATT	GAAGGTCGGAGTCAACGGATTCGTCAACTTATGGTTAGTAAACCATG	CGTCAACTTATGGTTAGTAAACCATC	GAAGGTGACCAAGTTCATGCT	GAAGGTGACCAAGTTCATGCTCGTCAACTTATGGTTAGTAAACCATC	CGAGAAAAGGGTAAGTTATGAGTG	AAACATCTTCTAGATCGACTGGAGTCCACA[A/G]CCGCCGCACTCATAACTTACCCTTTTCTCG	A/G	jiaozhenzhen
						AAATGATGGCGGTTCAACTG		GAAGGTCGGAGTCAACGGATTAAATGATGGCGGTTCAACTG	GAAATGATGGCGGTTCAACTA		GAAGGTGACCAAGTTCATGCTGAAATGATGGCGGTTCAACTA
						ATTATGGCACTCAAGCAAAAAG		GAAGGTCGGAGTCAACGGATTATTATGGCACTCAAGCAAAAAG	ATTATGGCACTCAAGCAAAAAA		GAAGGTGACCAAGTTCATGCTATTATGGCACTCAAGCAAAAAA
						TTCCCATAGGCAACGATGGT		GAAGGTCGGAGTCAACGGATTTTCCCATAGGCAACGATGGT	TCCCATAGGCAACGATGGC		GAAGGTGACCAAGTTCATGCTTCCCATAGGCAACGATGGC
						CAAAAAATGACCTGAGTCGTCT		GAAGGTCGGAGTCAACGGATTCAAAAAATGACCTGAGTCGTCT	AAAAAATGACCTGAGTCGTCG		GAAGGTGACCAAGTTCATGCTAAAAAATGACCTGAGTCGTCG
						CTTTCTCAAGCGACGGCTC		GAAGGTCGGAGTCAACGGATTCTTTCTCAAGCGACGGCTC	CTTTCTCAAGCGACGGCTT		GAAGGTGACCAAGTTCATGCTCTTTCTCAAGCGACGGCTT
						TTACACCGAACTTGTGAATTCTAAC		GAAGGTCGGAGTCAACGGATTTTACACCGAACTTGTGAATTCTAAC	TACACCGAACTTGTGAATTCTAAA		GAAGGTGACCAAGTTCATGCTTACACCGAACTTGTGAATTCTAAA
						TATCCTCAATAATATCATATTCCATATAC		GAAGGTCGGAGTCAACGGATTTATCCTCAATAATATCATATTCCATATAC	TATCCTCAATAATATCATATTCCATATAA		GAAGGTGACCAAGTTCATGCTTATCCTCAATAATATCATATTCCATATAA
						TCTCCTTGATATGAGAGGTAAGAGA		GAAGGTCGGAGTCAACGGATTTCTCCTTGATATGAGAGGTAAGAGA	CTCCTTGATATGAGAGGTAAGAGG		GAAGGTGACCAAGTTCATGCTCTCCTTGATATGAGAGGTAAGAGG
						ATTTGGTTGTTGAAGAAATGTGA		GAAGGTCGGAGTCAACGGATTATTTGGTTGTTGAAGAAATGTGA	ATTTGGTTGTTGAAGAAATGTGT		GAAGGTGACCAAGTTCATGCTATTTGGTTGTTGAAGAAATGTGT
						TCGATATACACTCTCACTCTAACGTAT		GAAGGTCGGAGTCAACGGATTTCGATATACACTCTCACTCTAACGTAT	TCGATATACACTCTCACTCTAACGTAG		GAAGGTGACCAAGTTCATGCTTCGATATACACTCTCACTCTAACGTAG
						TAATAGTTCTACATGCACCCAATC		GAAGGTCGGAGTCAACGGATTTAATAGTTCTACATGCACCCAATC	TAATAGTTCTACATGCACCCAATG		GAAGGTGACCAAGTTCATGCTTAATAGTTCTACATGCACCCAATG
						TTGTTGAGAGGTGTTGTATGAGC		GAAGGTCGGAGTCAACGGATTTTGTTGAGAGGTGTTGTATGAGC	GATTGTTGAGAGGTGTTGTATGAGT		GAAGGTGACCAAGTTCATGCTGATTGTTGAGAGGTGTTGTATGAGT
						TGAAGAAAATACATCCTTTTACTCG		GAAGGTCGGAGTCAACGGATTTGAAGAAAATACATCCTTTTACTCG	TTGAAGAAAATACATCCTTTTACTCA		GAAGGTGACCAAGTTCATGCTTTGAAGAAAATACATCCTTTTACTCA
						AATTGCCAAATTGCATGTGA		GAAGGTCGGAGTCAACGGATTAATTGCCAAATTGCATGTGA	ATTGCCAAATTGCATGTGC		GAAGGTGACCAAGTTCATGCTATTGCCAAATTGCATGTGC
								GAAGGTCGGAGTCAACGGATT			GAAGGTGACCAAGTTCATGCT
						GTTATGTCATGTTGATGCTACTTCTA		GAAGGTCGGAGTCAACGGATTGTTATGTCATGTTGATGCTACTTCTA	TTATGTCATGTTGATGCTACTTCTG		GAAGGTGACCAAGTTCATGCTTTATGTCATGTTGATGCTACTTCTG
