# Supplementary material for: High-density genetic map construction and identification of loci controlling flower-type traits in Chrysanthemum (Chrysanthemum × morifolium Ramat.)
Source: Hortic Res. 2020 Jul 1;7:108. doi: 10.1038/s41438-020-0333-1 (PMC7326996; doi:10.1038/s41438-020-0333-1)
Supplement: Supplementary file 8 — Supplementary Table 8 [file 41438_2020_333_MOESM8_ESM.xlsx]

## Sheet: CTMD
V1	V2	V3	V4	V5	V6	V7	V8	V10	V11	V12	V13	V14	V15	V16
1	BSNP1	BSNP10	BSNP11	BSNP12	BSNP13	BSNP14	BSNP15	BSNP2	BSNP3	BSNP4	BSNP5	BSNP6	BSNP7	BSNP8	BSNP9
XN45	0	0	0	0	0	0	0	0	0	0	0	0	0	0	0
X179	TC	AA	0	CC	CC	0	AC	0	0	TT	TG	CC	0	0	AA
X164	CC	AA	TT	CC	CC	GG	CC	0	0	TT	TG	CC	CC	0	AA
X84	0	AA	TT	CC	CC	0	CC	0	0	TT	TG	CC	0	0	GG
X54	0	AA	TG	CC	CC	0	CC	0	0	TT	TG	CC	0	0	GG
X197	TC	AA	TT	CC	CC	0	CC	0	0	TT	TG	CC	AA	0	GG
X75	CC	TT	TT	GG	TT	GG	CC	0	0	TT	TG	CC	AA	0	GG
X203	CC	AT	0	GG	TT	GG	CC	0	0	TT	TG	CC	AA	0	GG
X134	TC	TT	TT	CC	CC	0	CC	0	0	TT	TG	CC	CC	0	AA
Male parent 225	TC	TT	TT	GG	TT	GG	CC	0	0	TT	TG	CC	CC	0	AA
blank	0	0	0	0	0	0	0	0	0	0	0	0	0	0	0
blank	0	0	0	0	0	0	0	0	0	0	0	0	0	0	0
X137	0	AA	TG	CC	CC	GG	AC	0	0	TT	TG	CC	CC	0	AA
X166	CC	AA	TT	CC	CC	0	CC	0	0	TT	TG	CC	CC	0	AA
X25	CC	TT	TT	0	TT	GG	AC	0	0	TT	TG	CC	AA	0	GG
XN77	CC	AA	TT	CC	CC	0	CC	0	0	TT	TG	CC	CC	0	AA
X20	TC	AA	TT	CC	CC	GG	CC	0	0	TT	TG	CC	CC	0	AA
X13	0	0	0	0	0	0	0	0	0	0	0	0	0	0	0
X235	CC	TT	TT	GG	TT	GG	AA	0	0	TT	TG	CC	AA	0	GG
X263	CC	AA	TT	CC	CC	GG	CC	0	0	TT	TG	CC	AA	0	GG
XN61	TC	AA	TT	CC	CC	GG	AA	0	0	TT	TG	CC	AA	0	GG
X168	TT	TT	TT	GG	TT	GG	AA	0	0	TT	GG	CC	AA	0	GG
blank	0	0	0	0	0	0	0	0	0	0	0	0	0	0	0
blank	0	0	0	0	0	0	0	0	0	TT	0	0	0	0	0
XN53	TC	TT	TT	GG	TT	GG	CC	0	0	TT	TG	CC	CC	0	AA
X147	TC	TT	0	CC	CC	GG	CC	0	0	TT	TG	CC	CC	0	AA
X149	TC	AA	TT	CC	CC	0	CC	0	0	TT	TG	CC	CC	0	AA
X195	CC	TT	TG	GG	CC	0	CC	0	0	TT	TG	CC	CC	0	AA
X76	CC	TT	TT	CC	CC	GG	CC	0	0	TT	TG	CC	AA	0	GG
X193	TC	TT	0	GG	TT	GG	CC	0	0	TT	TG	CC	AA	0	GG
X141	TC	AA	TT	CC	CC	GG	CC	0	0	TT	TG	CC	CC	0	AA
X180	TC	AT	TT	GG	TT	GG	CC	0	0	TT	TG	CC	CC	0	AA
XN99	TC	AA	TT	CC	CC	0	CC	0	0	TT	TG	CC	AA	0	GG
X139	TC	AA	TT	CC	CC	0	CC	0	0	TT	TG	CC	AA	0	GG
blank	0	0	0	0	0	0	0	0	0	0	0	0	0	0	0
blank	0	0	0	0	0	0	0	0	0	0	0	0	0	0	0
X117	TC	AA	TT	CC	CC	0	AA	0	0	TT	TG	CC	CC	0	AA
X187	TT	TT	TT	CC	CC	0	AA	0	0	TT	TG	CC	AA	0	GG
X14	CC	AA	0	CC	CC	GG	AA	0	0	TT	TG	CC	CC	0	AA
XN57	TC	AA	TT	CC	CC	0	CC	0	0	TT	TG	CC	CC	0	AA
X37	TC	TT	TT	GG	TT	GG	AA	0	0	TT	TG	CC	AA	0	GG
X210	TC	TT	TT	GG	TT	GG	AA	0	0	TT	TG	CC	CC	0	AA
X39	CC	AA	0	0	CC	0	AA	0	0	TT	TG	CC	CC	0	GG
X138	TC	TT	TT	GG	TT	GG	CC	0	0	TT	TG	CC	CC	0	AA
XN58	TC	AA	TT	GG	TT	GG	CC	0	0	TT	TG	CC	AA	0	GG
X242	TC	AT	TT	GG	TT	GG	CC	0	0	TT	TG	CC	CC	0	GG
blank	0	0	0	0	0	0	0	0	0	0	0	0	0	0	0
blank	0	0	0	0	0	0	0	0	0	0	0	0	0	0	0
X124	TT	TT	TT	GG	TT	GG	CC	0	0	TT	TG	CC	CC	0	AA
X145	CC	TT	TT	GG	TT	GG	CC	0	0	TT	TG	CC	AA	0	0
XN95	TC	TT	TT	GG	TT	GG	CC	0	0	TT	TG	CC	CC	0	AA
XN81	TC	AA	TT	CC	CC	GA	CC	0	0	TT	TG	CC	AA	0	GG
X114	TC	TT	TT	GG	TT	GG	CC	0	0	TT	TG	CC	AA	0	GG
X169	TC	TT	TT	GG	TT	GG	CC	0	0	TT	TG	CC	AA	0	GG
X237	TC	TT	TT	GG	TT	GG	AA	0	0	TT	TG	CC	CC	0	AA
X109	CC	AA	TT	CC	CC	GG	CC	0	0	TT	TG	CC	CC	0	AA
Female parent Candy	TC	AA	TT	CC	CC	GG	CC	0	0	TT	TG	CC	AA	0	GG
XN117	0	AT	0	0	0	GG	CC	0	0	TT	TG	CC	CC	0	0
空白	0	0	0	0	0	0	0	0	0	0	0	0	0	0	0
空白	0	0	0	0	0	0	0	0	0	0	0	0	0	0	0
X191	TC	TT	TT	GG	TT	GG	CC	0	0	TT	TG	CC	CC	0	AA
X176	TC	AA	TT	CC	CC	0	CC	0	0	TT	TG	CC	AA	0	GG
X108	CC	AA	TT	0	CC	0	CC	0	0	0	TG	CC	AA	0	GG
X150	CC	AA	TT	CC	CC	GG	AA	0	0	TT	TG	CC	AA	0	GG
X239	CC	AT	0	GG	TT	GG	CC	0	0	TT	TG	CC	CC	0	AA
X125	TC	TT	TT	CC	CC	GG	CC	0	0	TT	TG	CC	CC	0	AA
X219	TC	TT	TT	GG	TT	GG	AA	0	0	TT	TG	CC	0	0	GG
X130	TT	AA	TT	CC	CC	0	CC	0	0	TT	TG	CC	AA	0	GG
X158	TC	AA	TT	CC	CC	0	AA	0	0	TT	TG	CC	AA	0	GG
XN136	CC	AA	TT	0	TT	GG	AA	0	0	TT	TG	CC	CC	0	AA
blank	0	0	0	0	0	0	0	0	0	0	0	0	0	0	0
blank	0	0	0	0	0	0	0	0	0	0	0	0	0	0	0
X198	0	AA	TT	CC	CC	GG	AA	0	0	TT	TG	CC	CC	0	AA
XN69	TC	AA	TT	CC	CC	0	AA	0	0	TT	TG	CC	AA	0	GG
X87	TC	AA	TT	CC	CC	GA	CC	0	0	TT	TG	CC	CC	0	GG
XN76	0	TT	0	0	CC	0	CC	0	0	TT	TG	CC	0	0	0
X165	TC	TT	TT	GG	TT	GG	AA	0	0	TT	TG	CC	CC	0	AA
XN4	TC	TT	TG	GG	TT	GG	AA	0	0	TT	TG	CC	AA	0	GG
XN79	TC	AA	TT	CC	CC	GG	CC	0	0	TT	TG	CC	CC	0	AA
XN39	CC	TT	0	0	TT	GG	AA	0	0	TT	TG	CC	CC	0	AA
X231	CC	TT	TT	GG	TT	GG	CC	0	0	TT	TG	CC	AA	0	GG
XN128	TC	TT	TT	GG	TT	GG	CC	0	0	TT	TG	CC	AA	0	GG
blank	0	0	0	0	0	0	0	0	0	0	0	0	0	0	0
blank	0	0	0	0	0	0	0	0	0	0	0	0	0	0	0
X19	TC	0	TT	CC	CC	GG	CC	0	0	TT	TG	CC	AA	0	GG
XN60	TT	TT	TT	GG	TT	GG	AA	0	0	TT	TG	CC	AA	0	GG
X126	TC	AA	0	CC	CC	0	CC	0	0	TT	TG	CC	AA	0	GG
X199	TC	AA	TT	CC	CC	0	AA	0	0	TT	TG	CC	CC	0	AA
X194	CC	AA	TT	CC	CC	0	CC	0	0	TT	TG	CC	0	0	AA
X182	TC	TT	TT	GG	TT	GG	CC	0	0	TT	TG	CC	0	0	AA
X202	TC	AA	TT	CC	CC	0	CC	0	0	TT	TG	CC	AA	0	GG
X245	TC	TT	TT	GG	TT	GG	CC	0	0	TT	TG	CC	AA	0	GG
X10	TC	TT	TT	GG	TT	GG	CC	0	0	TT	TG	CC	AA	0	GG
X172	CC	TT	TT	GG	TT	GG	CC	0	0	TT	TG	CC	CC	0	AA
blank	0	0	0	0	0	0	0	0	0	0	0	0	0	0	0
blank	CC	0	0	0	0	0	0	0	0	0	0	0	0	0	0
